# Supplementary material for: Familial episodic limb pain in kindreds with novel Nav1.9 mutations
Source: PLoS One. 2018 Dec 17;13(12):e0208516. doi: 10.1371/journal.pone.0208516 (PMC6296736; doi:10.1371/journal.pone.0208516)
Supplement: S1 Table — * denotes the primer used for sequencing of each mutation. (XLS) [file pone.0208516.s002.xls]

## Sheet: Table S1
Table S1. Primers used for amplification of SCN11A
exon	Forward Primer (5' > 3')	Reverse Primer (5' > 3')	Mutation
2	AACTCAACTTCCCGCCTTTT	CCTGCCTGCTATAAACCCTAA
3	TTCCACAGCCCAACAGTTTAT	ATCTTGCTCACATCCAGCACA
4	TAGATGCACCTGCAGAAAAGG	GGACAGGTGAGTGAAGGAAAA
5	GGAAAAAAAAATCAAGGCCAG	TTCAGGGCCAACCAACACA
6	ACAGTGGTATTGCCAGATCCT*	TCAAGCAGTTAGCACAGTGCC*	p.R222H/S, p.R225C
7	AGCACAAACTCAAGGCATCA	GAAGCCAAAGAATGAGGCAA
8	TCTTGGGCTCCAGTTTCTCTC	TGCCTTAAACACCAGGAAATG
9	ACAGTGCAGTGGGCCACTTTA	AAAAGTGGGGGATGAATGGT
10	GGGAAGCTATATGGTCTGTGG	TGAAAGATAGCAGCACAGCCA
11	CAGAGCTAGCGTAGTCCAGGT	AGACACATGGATGCATGAAAG
12	TAAGTTTTGAGGAGAGGCAGC	TTCCAAAACAGCCTCCTTTG
13	TGGTGGAAAAACCTTTCTGAC	AACAGCCATCTTTTCCCTCA
14	TACTTCCCTTGGGCCATTCTT	TCAGTTAAGCGAAGTCCCCC
15	GCGATCTGATGGCTATGTTCA	AATTTGGGGGCATCAGTCAA
16	GCTTTCTTAGGAGACAGTGGG	CAGCCACGTTTTGTACCCTTA	p.F814C
	ACTTGGCTATTTGCACCCTT*	ATACCAAGCTCCTCCTGGGTC*
17	TGTTGAGTTTTTCCAGGAGCA	AAAGTTGAGAAACCTGGCCT
18	TCATCCTAGAAACCTTTGCCT	CGACAATCGCCTCAAGAATCT
19	ACATGGCAGGGACCAGATTTA	AACCAGCAGCATCAGAGACCA
20	TTGAGCAGAACCTCATTACGA	AGACATCCATATGCGGCACA
21	GAGTGCATTGTTCCCACGTTT*	CAAATTCTAAGCACTGGGCA*	p.F1146S
22	ATGGGGCACATGTATGTGGA*	TTCCAGAAGGCATTGGCTTT*	p.V1184A
23	TCCTAGAAGGTTGGGGTATCA	AAACAAGGCAGAGAACCCCAG
24	TGGCTGTTAGGAAGAGGCTAT	TTTGAGGATCATCTCCAGGCA
25	TTCGCTATGGTCCAGTCTCTT	GAAGGATGGCATTACGGAAA
26	AGCCCAAGCACTTAAAACCA	AGAATGGCATTAGTACCCCTG
27	ATTGATAAAAAGTTGGCCCC	TACACTAAGCTGCTGACCCCT
	CAGAGTCTGGAATCGATGACA	ACGCAAAGGCTCAGGCAA
	AAGTGTGGGAAAAGTTTGACC	CTGAGCAGGGAATCCCAA
* represents the primer used for seqencing of each mutation.
