# Supplementary material for: Familial episodic limb pain in kindreds with novel Nav1.9 mutations
Source: PLoS One. 2018 Dec 17;13(12):e0208516. doi: 10.1371/journal.pone.0208516 (PMC6296736; doi:10.1371/journal.pone.0208516)
Supplement: S2 Table — (XLS) [file pone.0208516.s003.xls]

## Sheet: Table S2
S2 Table Oligonucleotides and primers for production of Nav1.9 knock-in mouse
Oligonucleotides used to express sgRNA
【F1125S】
guideRNA	name	sequence
g92	g92-sense	5'- CAC CGC AGC GCT CGC AGA TTC CGG A -3'
	g92-antisense	5'- AAA CTC CGG AAT CTG CGA GCG CTG C -3'
g62	g62-sense	5'- CAC CGT ACC AAA CTT GAA GTC CTT C -3'
	g62-antisense	5'- AAA CGA AGG ACT TCA AGT TTG GTA C -3'
【F802C】
g60	g60-sense	5'- CAC CGC TCA ATT CCT TCA GCA ATG -3'
	g60-antisense	5'- AAA CCA TTG CTG AAG GAA TTG AGC -3'
g56	g56-sense	5'- CAC CGC TGA AGG AAT TGA GCA GCA -3'
	g56-antisense	5'- AAA CTG CTG CTC AAT TCC TTC AGC -3'
Donor oligo DNA to introduce F1125S and F802C mutation
【F1125S】
5'-CCCCTACTCCTCCACAGGTGTCTGGGCTCAGCCTCACGAACTTACCAAACTTGAAGTCCTcCCGGAATCTGCGAGCGCTGAGACCTCTGCGGGCACTGTCTCAGTTTGAAGGAATGAAGGT -3'
【F802C】
5'- GCTTCCCTTATTACTCACCCCAGGTGCTTAACCTCTTCATTGCCTTGCTGCTCAATTCCTgCAGCAATGAGGAAAAGGATGGGAACCCAGAAGGAGAGACCAGGAAAACCAAAGTGCAGCT -3'
Primers used for direct sequence analysis
【F1125S】
PCR amplification	Forward	5'- GAG AGT TCA CCT CAT TCA CTA G -3'
	Reverse	5'- GAC AAT GTC GTT AGA TAC GTG -3'
sequencing		5'- CCA AGG AAT AGC TGT GTT GGA -3'
【F802C】
PCR amplification	Forward	5'- GGA TGC ACC CTT CCC TAT GTA -3'
	Reverse	5'- GTC CTC TTC TTT TGC CAG TGG -3'
sequencing		5'- CAT CTT GCC TGT TCT GCG TC -3'
